# Supplementary material for: A rapid assessment of mortality surveillance in Uganda
Source: PLOS Glob Public Health. 2025 Jul 15;5(7):e0003722. doi: 10.1371/journal.pgph.0003722 (PMC12269044; doi:10.1371/journal.pgph.0003722)
Supplement: S1 Data — (XLSX) [file pgph.0003722.s001.xlsx]

## Sheet: VHT reporting rates
Reporting Rates	Jan to Mar 2022	Apr to Jun 2022	Jul to Sep 2022	Oct to Dec 2022	Jan to Mar 2023	Apr to Jun 2023	Jul to Sep 2023	Oct to Dec 2023	Jan to Mar 2024	Apr to Jun 2024
HMIS 097b - VHT/ICCM Quarterly Report - Reporting rate	34.3	32.6	32.1	31.8	34.9	40.1	39	36.8	35.2	33
HMIS 097b - VHT/ICCM Quarterly Report - Reporting rate on time	17.8	22.7	23.7	20.3	25.9	31	26.8	24.9	24.2	29.7

## Sheet: Mortality data discrepancy
MOH - Uganda
OPD
Element	2023-06-23	2023-07-23	2023-08-23	2023-09-23	2023-10-23	2023-11-23	2023-12-23	2024-01-24	2024-02-24	2024-03-24
105-MA13. Maternal deaths	97	87	98	101	95	105	108	101	101	87
033B-CD20. Maternal death- Deaths	88	56	80	87	71	94	77	75	111	67
108-Maternal death	83	53	32	44	58	38	59	81	67	40
033B
dataname	2023-06-23	2023-07-23	2023-08-23	2023-09-23	2023-10-23	2023-11-23	2023-12-23	2024-01-24	2024-02-24	2024-03-24
033B-CD23b. Early Neonatal deaths 0-7 days - Deaths	621	511	619	540	520	609	436	470	639	493
108-ND01b. Neonatal Sepsis 0-7days (Deaths)	252	229	339	291	328	263	270	280	246	281
105-MA11. Newborn deaths (0-7 days)	591	573	584	655	549	580	527	641	591	587
IPD
dataname	2023-06-23	2023-07-23	2023-08-23	2023-09-23	2023-10-23	2023-11-23	2023-12-23	2024-01-24	2024-02-24	2024-03-24
108-EP01a.2. Malaria Total (Deaths)	334	322	365	333	413	487	360	317	226	285
033B-CD01b. Malaria (diagnosed) - Deaths	685	191	226	296	141	513	397	277	521	149

## Sheet: Timeliness of weekly data
	HMIS 033b - Weekly Report - Reporting rate on time
July 2023	54.9
August 2023	66.5
September 2023	51
October 2023	50.6
November 2023	67
December 2023	35.2
January 2024	49.7
February 2024	56
March 2024	43.2
April 2024	42.4
May 2024	54.6
June 2024	39.7
